# Supplementary material for: An ON-type direction-selective ganglion cell in primate retina
Source: Nature. 2023 Oct 25;623(7986):381–6. doi: 10.1038/s41586-023-06659-4 (PMC10632142; doi:10.1038/s41586-023-06659-4)
Supplement: Supplementary file 9 — Source Data Fig. 1 [file 41586_2023_6659_MOESM9_ESM.xlsx]

## Sheet: Fig 1a
GABRA2
	MG_OFF	PG_OFF	MG_ON	PG_ON	pRGC5	pRGC6	pRGC7	pRGC8	pRGC9	pRGC10	pRGC11	pRGC12	pRGC13	pRGC14	pRGC15	pRGC16	pRGC17	pRGC18
avg expression fovea	0.00360019	0.015312	0.00338567	0.0191551	0.00382979	0.0105946	0.0423529	0.381468	0.201835	0.658298	0	0.166	0.311743	0.0572727	0	0.287895	0.2906	0.05
avg expression periphery	0.214575	0.150158	0.236769	0.30311	0.0423656	0.135844	0.302681	0.753095	0.444919	0.813056	0.362762	0.595052	0.644505	0.184318	0.277031	0.376346	0.454444	0.0514286
log fold difference periphery/fovea	59.601	9.80659	69.9327	15.824	11.0621	12.822	7.14664	1.97421	2.20438	1.23509	#DIV/0!	3.58465	2.06742	3.21825	#DIV/0!	1.30724	1.56381	1.02857
P-value (Wilcoxon rank sum)	0	4.51411e-64	0	1.63507e-87	0.00037	1.72e-11	0.00571	9.8e-12	9.57e-08	0.155429	0.000861	0.0012669	1.71e-08	0.0029549	0.0272901	0.455896	0.0174062	0.940196
Ustatistic	3.15223e+07	220631	1.34352e+07	90889	24721	10714.5	751	11094	12214.5	2175.5	325	545.5	2719.5	1478	205	905.5	1361.5	124.5
GLRA2
	MG_OFF	PG_OFF	MG_ON	PG_ON	pRGC5	pRGC6	pRGC7	pRGC8	pRGC9	pRGC10	pRGC11	pRGC12	pRGC13	pRGC14	pRGC15	pRGC16	pRGC17	pRGC18
avg expression fovea	0.11893	0.103851	0.153688	0.074039	0.168794	0.273622	0.0482353	0.0959727	0.123201	0.495745	0	0.068	0.134404	0.172727	0.509	0.345789	0.1909	0.311667
avg expression periphery	0.270667	0.252596	0.2617	0.190535	0.178871	0.442662	0.296667	0.276587	0.238871	0.396204	0.20981	0.215464	0.165055	0.313068	0.487812	0.263846	0.412222	0.305238
log fold difference periphery/fovea	2.27585	2.43228	1.7028	2.57344	1.0597	1.61779	6.15041	2.88194	1.93887	0.799209	#DIV/0!	3.16859	1.22805	1.8125	0.958374	0.763025	2.15936	0.979374
P-value (Wilcoxon rank sum)	1.69079e-202	4.17028e-09	2.05465e-159	1.63214e-15	0.765869	8.76598e-05	0.00460979	3.40116e-09	0.00021429	0.349332	0.0138098	0.076096	0.319608	0.0136176	0.974271	0.3827	0.000396528	1
Ustatistic	3.54653e+07	242612	1.5979e+07	129262	0.765869	10946	732.5	13632.5	14148.5	2766	448.5	781.5	4644	1482.5	322.5	1084.5	1182.5	125.5
n of cells, fovea	14477	2340	10955	1077	282	185	17	293	278	47	13	20	109	44	10	38	100	12
n of cells, periphery	6098	253	3683	299	186	154	138	126	124	108	105	97	91	88	64	52	36	21
All raw data from Accession: GEO:GSE118480

## Sheet: Fig 1d
	Figure 1d
	733 cells, 3 retinas
Retina	BNC2 intensity (Z-score)	FOXP2 intensity (Z-score)
1	-0.986397	-0.924132
1	0.148018	-0.449578
1	-0.814764	2.40437
1	0.646047	-0.226665
1	-0.822564	1.65492
1	2.97035	-1.04109
1	1.78152	0.0877889
1	-0.595751	1.45355
1	1.68793	-0.00590644
1	-0.71397	-0.591116
1	-0.635157	2.71988
1	-0.675006	1.73155
1	-0.661652	-0.370136
1	-0.566489	1.58542
1	0.952193	-0.397372
1	1.51261	-0.32141
1	0.704821	-0.508911
1	1.45257	-0.167719
1	-0.636963	1.75502
1	1.68718	-0.181972
1	-0.233098	-0.549516
1	1.11551	-0.437922
1	-0.635311	1.95313
1	0.776199	-0.383119
1	-0.368956	-0.474383
1	-0.745941	2.16422
1	0.0976595	-0.487145
1	-1.06926	1.21141
1	-0.968163	0.776196
1	-0.350492	-0.720831
1	0.529806	-0.469024
1	-0.612793	-0.726852
1	-1.03572	0.509418
1	-0.828578	0.138283
1	-0.474553	-0.74221
1	2.18154	-0.211307
1	0.512687	-0.293125
1	1.68147	-0.734863
1	-1.02678	0.961321
1	-0.249238	-0.602386
1	0.0506636	-0.700335
1	-0.116781	-0.699893
1	1.16414	-0.500735
1	-1.01356	1.63763
1	0.71022	-0.384168
1	0.76884	-0.31793
1	-0.0366995	-0.627411
1	-1.25742	0.304238
1	-0.430112	-0.677021
1	-0.835245	-0.807786
1	1.15657	-0.140759
1	-0.590794	-0.854413
1	-1.11753	-1.14379
1	-0.466214	-0.781489
1	-0.892059	-0.669287
1	-0.620152	-1.05534
1	-0.726056	-0.80414
1	-0.478299	-0.865186
1	-0.654311	-0.356118
1	-1.04109	1.58912
1	0.0154319	-0.335787
1	0.169856	3.37363
1	-0.432577	-0.339927
1	2.14715	-0.431178
1	2.14184	-0.182959
1	1.23771	-0.330584
1	-0.864348	-0.726268
1	-0.672857	0.843886
1	-0.861321	-0.570309
1	0.409033	-0.715227
1	1.32729	0.182201
1	-0.29339	-0.585438
1	-0.0442855	-0.542122
1	-1.11584	2.00238
1	-0.269739	-0.540848
1	0.235986	-0.519296
1	1.01726	-0.342847
1	-0.824562	1.84976
1	0.868252	-0.181526
1	1.5322	-0.145005
1	-0.593003	-0.596002
1	-0.685376	-0.625675
1	-0.46223	-0.488614
1	0.25543	-0.400495
1	1.00062	0.0218895
1	-1.00141	3.17292
1	-1.37077	0.494279
1	-1.24199	0.875153
1	-0.639484	-0.559533
1	2.47972	-0.371034
1	0.0593221	-0.511227
1	0.757744	-0.183596
1	-0.637073	-0.373317
1	0.51164	-0.600195
1	1.09781	-0.202069
1	1.56116	-0.0152158
1	0.732887	-0.619252
1	0.112037	-0.623817
1	-0.83018	-0.713157
1	-1.12607	-0.854783
1	-0.670036	-0.707795
1	-1.389	-0.809397
1	-1.17096	1.36225
1	-1.34901	1.09975
1	-0.486266	-0.683536
1	-0.446993	-0.612617
1	-0.844109	-0.708008
1	0.0866926	-0.393435
1	-0.155717	-0.606831
1	0.481577	-0.313598
1	0.352214	-0.180677
1	0.105111	-0.675255
1	2.04213	-0.383296
1	1.15004	-0.632311
1	0.797607	-0.466637
1	-1.41935	0.738728
1	0.550913	-0.471999
1	-0.843185	2.10812
1	-0.800116	2.51474
1	-0.179672	-0.639011
1	0.355603	-0.169751
1	-0.928901	1.5761
1	-1.05415	-0.603524
1	-0.608562	2.12834
1	0.879843	-0.448994
1	-1.1146	0.445239
1	-0.860182	-0.798922
1	0.2095	-0.423106
1	1.33479	-0.307191
1	-0.529792	-1.0978
1	-0.282013	-0.457212
1	-0.726472	-0.619377
1	-1.39421	-0.0970312
1	0.780304	-0.395255
1	-0.677482	2.17575
1	-0.723092	-0.756308
1	0.238935	-0.820228
1	-0.848108	-0.564619
1	0.624814	-0.850334
1	-0.260811	-0.658863
1	0.203175	-0.443322
1	-1.15805	0.582171
1	-1.177	1.07448
1	-0.72783	2.10419
1	1.63727	-0.232799
1	0.735849	-0.904583
1	-0.882077	-0.596397
1	-0.550329	-0.557783
1	1.32745	-0.461211
1	-0.811308	1.31846
1	-0.193219	-0.466302
1	-0.734473	-0.58818
1	-0.755126	-0.937816
1	0.960953	-0.178841
1	0.227554	-0.348714
1	-1.14982	1.17105
1	-0.285855	-0.645847
1	1.4334	-0.343551
1	-1.03303	1.70082
1	1.95117	-0.329371
1	-0.390911	-0.783869
1	-0.551224	2.5368
1	1.13981	-0.342169
1	0.286769	-0.479973
1	0.0333575	-0.20582
1	-1.13673	0.525958
1	0.560862	-0.312063
1	-0.0221602	-0.467465
1	1.49579	0.189848
1	-0.53658	1.29519
1	-1.45121	-0.421434
1	-0.560497	2.62799
1	0.858381	-0.148444
1	-0.610237	-0.621413
1	-0.572888	-0.569418
1	1.17725	-0.443031
1	1.58886	-0.377075
1	-0.0737206	0.0348096
1	-0.802296	1.34376
1	0.288704	-0.560328
1	0.87138	-0.21091
1	1.47627	-0.472265
1	1.27069	-0.597852
1	-0.916249	0.945478
1	-0.524274	0.00441273
1	-1.20464	0.723319
1	-0.200094	-0.740455
1	-1.343	-0.390164
1	-0.670608	1.99395
1	0.34815	-0.303846
1	-0.685859	2.10558
1	1.14669	0.264022
1	0.637928	-0.245016
1	-0.123606	-0.239344
1	3.12929	-0.266614
1	2.33402	0.413461
1	0.27042	-0.577926
1	-0.655616	-0.557783
1	1.44094	-0.53364
1	-0.693283	3.55771
1	2.02555	0.304672
1	1.22725	0.00157667
1	3.09159	0.229916
1	-0.87269	2.24934
1	0.991658	-0.239635
1	0.194133	-0.669699
1	1.1397	-0.776524
1	-0.865151	1.76416
1	0.280789	-0.351259
1	0.572358	-0.550366
1	0.0761078	-0.929599
1	-0.139493	-0.575672
1	-1.20996	0.277112
1	-0.56792	-1.07475
1	-0.956862	1.34718
1	-0.600994	-0.663736
1	0.671666	-0.495244
1	-0.755473	-1.07104
1	-0.664975	-0.752381
1	1.60715	-0.236217
1	0.00842941	-0.376857
1	-0.397554	2.48823
1	0.405256	0.262568
1	-0.372164	-0.588471
1	1.21714	0.0628066
1	-0.863215	-1.00857
1	-0.998514	-1.01621
1	-1.01533	-1.16565
1	-1.23558	-1.22586
1	-0.280771	-0.955487
1	-0.538833	1.43808
1	-1.05764	-0.930762
1	-1.09502	1.28454
1	0.496132	-0.506094
1	0.0193567	-0.833579
1	-0.00284946	-0.641452
1	-0.527641	-0.547109
1	2.19282	-0.309882
1	-1.05098	0.655771
1	-0.519508	-0.629608
1	-1.07219	-0.837255
1	0.884821	-0.264491
1	0.868022	-0.614789
1	0.832367	-0.456209
1	-0.312535	-0.677042
1	0.534767	-0.59431
1	-0.238152	-0.475113
1	-0.590008	-0.679084
1	0.916132	-0.452067
1	1.92348	-0.144419
1	1.10614	-0.495825
1	-0.270202	-0.634159
1	-0.71763	2.23013
1	2.07628	0.0807896
1	2.29021	0.148002
1	-0.172897	-0.607496
1	1.21951	-0.0144863
1	-0.647684	-0.432463
1	-0.755365	-0.728326
1	-0.716637	-0.668115
1	-0.635484	2.14261
1	-0.334649	-0.456384
1	0.41075	0.132482
1	0.432864	-0.356383
1	0.045445	-0.523188
1	-0.75384	-0.802365
1	0.283659	-0.484448
1	-0.815652	1.85433
1	-1.17943	-1.06812
1	0.045445	-0.749038
1	-1.22257	-0.580832
1	0.233193	-0.486023
1	-0.0415543	-0.347456
1	-0.0518602	-0.598394
1	2.1216	-0.308015
1	1.47468	-0.300956
1	2.15688	0.142984
1	-0.137774	3.00616
1	-0.278059	-0.857967
1	1.11183	-0.347923
1	-0.129386	-0.475755
1	1.09863	-0.477388
1	0.46771	-0.391681
1	1.07248	-0.406267
1	-1.14015	0.878237
1	0.299095	-0.28707
1	-0.918919	-0.74723
1	0.213436	-0.263149
1	-0.00130127	-0.773193
1	1.23529	-0.200954
1	0.907004	-0.508836
1	0.630801	-0.112271
1	-0.0331664	-0.653121
1	0.88318	-0.353174
1	-0.885436	1.56967
1	-0.854565	2.01863
1	-0.780829	2.80085
1	1.67362	-0.456209
1	-0.894102	2.2135
1	-1.28295	0.882321
1	-0.556064	-0.720566
1	0.40904	-0.337187
1	-0.985538	0.940665
1	-0.274708	-0.614555
1	2.09812	0.140942
1	0.491348	-0.510644
1	-1.24559	0.809857
1	-1.38902	-0.654696
1	-1.02725	2.09821
1	-0.0396595	-0.599969
1	-0.89662	-0.674766
1	-1.18727	1.8272
1	-0.811239	1.38414
1	-0.927954	1.82312
1	-1.1621	2.20848
1	-0.892022	-0.956452
1	-1.03023	-0.892156
2	1.63705	-0.688203
2	2.43941	0.605932
2	0.175614	-0.862526
2	1.12426	0.16682
2	0.407196	-0.695311
2	0.464579	-0.892838
2	-0.323371	-0.802776
2	0.923491	-0.703459
2	0.408447	-0.958825
2	-0.329475	1.75049
2	0.126586	-0.868528
2	1.30801	-0.616213
2	-0.570312	1.41582
2	-1.09561	0.87461
2	-0.437236	-1.02029
2	0.0909654	-0.894749
2	1.09859	-0.325606
2	0.618216	-0.460364
2	-0.60143	-0.425124
2	-1.21713	-1.04738
2	-0.848371	1.42635
2	-1.01191	1.02033
2	-1.14689	1.52932
2	-1.01927	1.62237
2	-1.18381	1.21099
2	-1.03758	-0.360846
2	1.63464	-0.492337
2	0.524741	-0.640907
2	1.82922	-0.393691
2	-0.869047	1.40268
2	1.79793	-0.405514
2	1.28257	-0.755147
2	1.46225	-0.515757
2	-0.892679	1.1088
2	-0.677703	-0.689345
2	0.609848	-0.72573
2	-0.24342	-0.817637
2	1.24065	-0.623771
2	1.51895	-0.380553
2	0.286481	-0.759603
2	-0.643886	0.71924
2	-0.645322	0.989476
2	2.27676	-0.752291
2	0.488879	-0.850652
2	-0.515606	-0.941931
2	0.513099	-0.782622
2	0.98394	-0.55991
2	2.01375	0.22435
2	1.61518	-0.623085
2	1.12998	-0.541403
2	-0.948713	0.366066
2	-1.31924	1.1501
2	1.22875	-0.420937
2	-0.634877	1.81189
2	0.0459136	-0.795132
2	0.436936	-0.838143
2	-0.867436	1.46871
2	0.831179	-0.655415
2	0.43872	-0.576247
2	-1.04161	0.787727
2	0.0146431	-0.951298
2	1.96701	-0.649875
2	1.16745	-0.665469
2	0.310635	-0.424935
2	0.443747	-0.816323
2	-0.573337	-0.829004
2	-1.03371	1.85896
2	0.59096	-0.509073
2	-1.02886	-0.820779
2	-1.00642	0.978052
2	-1.17703	0.934126
2	1.20266	-0.588471
2	0.229946	-0.302241
2	-0.803437	1.07538
2	-1.16589	-0.842884
2	0.85542	-0.714992
2	-1.06287	1.00398
2	-1.18723	0.997701
2	-0.342127	-0.721446
2	1.90597	-0.524667
2	0.50248	-0.243522
2	0.595377	-0.802043
2	-0.354879	-0.955525
2	0.135264	-1.01065
2	1.22033	-0.130652
2	1.7392	0.262507
2	0.767093	-0.687803
2	-0.512885	-0.790448
2	-1.39055	0.895741
2	0.338925	-0.653188
2	1.10474	-0.53849
2	0.609326	-0.614175
2	-1.1183	1.50687
2	0.90769	-0.60435
2	0.0278085	-0.616174
2	1.64791	-0.0777586
2	-0.955242	0.946636
2	-0.41013	-0.740639
2	-0.995282	2.28068
2	0.181158	-0.455723
2	-1.27972	-0.826319
2	1.31673	-0.633767
2	0.62445	-0.544545
2	2.25321	-0.540718
2	-0.714174	2.92705
2	-1.32281	0.819657
2	-0.885541	1.48322
2	0.0958114	-0.865161
2	-0.592879	2.60581
2	-0.809465	-0.760974
2	0.0425189	-0.540318
2	0.178351	-0.608805
2	-0.0479196	-0.662327
2	-0.0559058	-0.547001
2	1.04998	-0.552542
2	-0.262134	-0.684433
2	-0.751929	2.85771
2	-0.530577	-0.850195
2	-0.909261	1.15838
2	1.66906	-0.379411
2	-0.470822	-0.753377
2	1.33305	-0.186001
2	1.81086	-0.426935
2	1.44288	1.10657
2	0.453431	-0.709623
2	-0.910197	1.42902
2	-0.761178	-0.854023
2	-1.01321	1.12354
2	-0.434677	-0.667468
2	-0.484574	-0.783079
2	0.721351	-0.52958
2	-0.59425	-0.716591
2	-1.07817	1.48705
2	-0.981268	1.25566
2	-0.945645	1.93996
2	-0.281588	-0.673066
2	0.442376	-0.685803
2	1.24464	-0.573105
2	1.5442	-0.467776
2	0.0359688	-0.418024
2	-1.16343	1.09658
2	-1.1001	0.975596
2	-1.13494	1.62471
2	0.327108	-0.785764
2	0.216606	-0.624856
2	-1.14643	1.89603
2	-0.775126	-0.548544
2	-0.268837	-0.904688
2	-0.918705	0.822799
2	1.08526	-0.54386
2	0.539038	-0.341026
2	-0.387586	-0.372956
2	-1.12015	0.719468
2	-1.24264	2.42125
2	-0.5882	0.649439
2	-0.760177	-0.718362
2	-0.835143	1.65727
2	-0.0296404	-0.798216
2	-0.292382	-0.983228
2	-0.777346	0.27256
2	0.744048	-0.476458
2	-1.33802	2.01627
2	-1.13018	2.23493
2	-1.49467	-0.592069
2	-0.848657	-0.695343
2	-1.07366	-0.825919
2	-1.07417	0.901968
2	-0.663602	-0.853566
2	-1.12763	1.07401
2	0.324675	-0.770503
2	-0.109362	-0.7256
2	-1.15686	2.22095
2	0.991503	-0.576507
2	-0.250473	-0.721365
2	-0.882779	1.6338
2	1.94683	-0.558197
2	-0.236768	-0.613874
2	-0.139749	-0.750138
2	0.33875	-0.786695
2	-1.32164	0.225071
2	1.54948	-0.502521
2	1.70776	-0.0558017
2	-0.226581	-0.595315
2	2.03036	-0.629194
2	0.123331	-0.560315
2	0.70463	-0.514229
2	1.83753	-0.207884
2	-1.18004	1.14336
2	0.190035	-0.548046
2	-0.861003	1.04546
2	-0.504473	-0.74802
2	2.04975	-0.635733
2	2.21987	-0.160304
2	-0.560056	-0.590582
2	-0.223628	-0.52108
2	-0.306671	-0.646258
2	-1.21163	1.23497
2	-0.200327	-0.866286
2	0.155736	-0.572272
2	-0.142136	-0.688483
2	-0.431469	-0.776481
2	-0.423792	1.19368
2	-0.49062	2.16254
2	-0.988533	1.19904
2	-0.494409	3.69793
2	-0.556046	1.18284
2	2.05745	-0.27857
2	0.382867	-0.710903
2	1.10198	-0.282742
2	-0.556759	1.9275
2	1.2037	-0.272591
2	-0.998571	1.13825
2	1.79236	-0.48035
2	-0.802812	-0.629443
2	-1.04175	1.22986
2	2.75892	-0.473499
2	-1.11734	1.70417
2	-0.162361	-0.564487
2	0.0148459	-0.61842
2	-0.316858	-0.539327
2	-0.972072	1.81341
2	1.3937	-0.403748
2	2.68489	-0.227066
2	-0.40214	2.80985
2	-0.53427	-0.727655
2	-0.371851	-0.649808
2	-0.784456	1.75891
2	1.51104	-0.635173
2	1.58818	-0.272902
2	-0.0910306	-0.488135
2	-0.781381	-0.748643
2	-0.157859	-0.550101
2	-0.867278	-0.462414
2	-0.777838	2.2458
2	0.645823	-0.166283
2	-0.604297	1.4218
2	-1.06661	1.14996
2	-0.917546	-0.846544
2	1.08872	-0.633367
2	0.589994	-0.581552
2	-0.227418	-0.631249
2	0.251672	-0.792051
2	0.347017	-0.81391
2	1.8942	-0.267173
2	-0.665933	-0.777976
2	-0.409128	-0.756116
2	1.28061	-0.654043
2	-0.125675	-0.693278
2	-1.11097	1.08226
2	-0.975049	2.51017
2	-1.02815	0.171139
2	-1.01383	1.20894
2	-0.849414	0.884345
2	1.90793	-0.49922
2	-0.857583	2.19729
2	-0.319564	-0.524692
2	-0.22978	-0.774987
2	-0.214524	-0.624399
2	0.808366	-0.159681
2	0.266927	-0.674096
2	0.609285	-0.665378
2	-0.430067	-0.938155
2	-1.04886	1.29993
2	-0.853892	1.55178
2	-0.298625	-0.846544
2	-0.227762	-0.711525
2	-0.919564	-0.839693
2	-0.748262	1.22656
2	0.85984	-0.736374
2	-0.247766	-0.857629
2	0.0755471	-0.629755
2	-0.86681	1.48495
2	0.708419	-0.74802
2	0.180931	-0.857007
2	1.19993	-0.620787
2	0.937199	-0.674968
2	-0.582423	-0.6031
2	-1.33714	0.743348
2	-1.15164	0.933171
2	0.406882	-0.603722
2	-1.39048	-0.302796
2	-0.763173	1.5311
2	-0.396579	-0.80133
2	-1.26177	1.16908
2	-0.893778	-0.804319
2	-1.11119	1.67484
2	-0.782562	-0.647442
2	0.908682	-0.720493
2	0.605741	-0.769319
2	-0.889275	0.0490119
2	-0.716324	-0.873822
2	1.18524	-0.703741
2	-1.23707	1.34937
2	-0.162706	-0.691721
2	-0.723534	1.34875
2	-0.26563	-0.78246
2	1.58119	-0.783643
2	-1.03974	1.39035
2	-1.31064	0.386745
2	-1.07807	1.34128
2	0.530253	-0.894124
2	0.130195	-0.866597
2	-0.136206	-0.756428
2	1.32508	-0.638785
2	-1.26901	0.657093
2	1.97286	-0.594443
2	1.28795	-0.6064
2	-0.519728	-0.954907
2	0.783638	-0.779159
2	0.230856	-0.733945
2	0.592012	-0.815094
2	-0.985678	0.563116
2	-0.765313	1.40686
2	-0.098486	-0.770814
2	-0.509665	0.85769
2	1.43083	-0.53995
2	-0.953741	1.79036
2	-0.385457	-0.807932
2	1.6304	-0.428846
2	0.71243	-0.477672
2	-0.900741	1.12088
2	-0.14344	-0.424362
2	1.99616	-0.443544
2	0.239615	-0.663634
2	0.15918	-0.64084
2	-1.02852	1.60023
2	-0.647602	1.20501
2	1.09642	-0.617797
2	1.31265	-0.544123
2	1.67582	-0.224077
2	-1.15922	1.02715
2	-0.446035	-0.598616
2	-0.0315105	-0.637851
2	0.30787	-0.624087
2	-1.44774	0.604095
3	-0.484469	-0.311112
3	1.52823	-0.49261
3	0.81262	-0.533276
3	0.266631	-0.184323
3	-1.31903	-0.71278
3	-0.811039	-0.672308
3	1.17012	-0.602861
3	-0.064642	-0.574274
3	-0.416053	-0.662364
3	0.363663	-0.677461
3	-0.270623	-0.816853
3	-1.35387	1.01074
3	0.872025	-0.626657
3	0.810723	-0.583886
3	-1.17804	1.52443
3	-0.940125	2.10527
3	1.1069	-0.533608
3	-0.68879	-0.674802
3	0.713552	-0.592584
3	-0.891234	-0.701256
3	1.77944	-0.563636
3	-1.02678	1.56351
3	0.0994037	-0.608374
3	1.41738	-0.32319
3	-0.918091	1.10661
3	0.80185	-0.693251
3	0.0587331	-0.623471
3	1.02151	-0.621338
3	0.0298606	-0.576961
3	-0.956864	1.64997
3	0.49435	-0.696408
3	1.05864	-0.348426
3	0.87329	-0.481945
3	-0.370956	2.9942
3	-0.252264	-0.518179
3	1.60793	-0.519065
3	-0.481683	-0.663416
3	1.67963	-0.5084
3	0.540258	-0.510727
3	-1.24796	1.49567
3	-1.4072	1.78246
3	-1.58949	0.970763
3	-1.3607	0.461143
3	-1.07682	1.54504
3	0.848812	-0.739515
3	1.15041	-0.624481
3	-0.985002	-0.693955
3	0.384429	-0.671742
3	-0.67226	-0.597765
3	-1.01766	1.69122
3	-0.0656992	-0.310629
3	-0.486794	-0.655699
3	0.978939	-0.602868
3	-0.845291	1.43056
3	0.370438	-0.676211
3	-0.428726	-0.73588
3	-1.12031	1.28881
3	-0.887023	1.27024
3	0.863066	-0.636455
3	1.37876	-0.496405
3	1.48117	-0.526757
3	1.57721	-0.504744
3	-0.319605	-0.520786
3	-0.600463	-0.589627
3	1.31837	-0.46412
3	1.22856	-0.560977
3	0.870972	-0.50431
3	0.465425	-0.562278
3	1.79286	-0.427765
3	-1.01739	1.65336
3	-1.03605	1.39744
3	0.0745375	-0.57852
3	-1.47478	1.18555
3	-1.41465	-0.835939
3	-0.554567	-0.476527
3	-1.41336	1.8877
3	-0.945212	2.24601
3	0.177451	-0.763229
3	0.0541975	-0.579588
3	-0.934718	1.84941
3	1.20393	-0.563545

## Sheet: Fig 1e
Figure 1e
pRGC10			pRGC16
Sample	% RGCs		Sample	% RGCs
1	0.01776		1	0.00442
2	0.03083		2	0.01385
3	0.02987		3	0.01234
4	0.02266		4	0.01008
5	0.0237		5	0.0046
Mean	0.02496		Mean	0.0091
SD	0.0054		SD	0.0044
Sample	Density (cells/mm2)		Sample	Density (cells/mm2)
1	27.1525		1	6.57971
2	29.2691		2	13.1898
3	38.4924		3	15.7932
4	27.8514		4	12.3935
5	32.7908		5	6.37599
Mean	31.1113		Mean	10.8664
SD	4.66		SD	4.2
