# Supplementary material for: An ON-type direction-selective ganglion cell in primate retina
Source: Nature. 2023 Oct 25;623(7986):381–6. doi: 10.1038/s41586-023-06659-4 (PMC10632142; doi:10.1038/s41586-023-06659-4)
Supplement: Supplementary file 10 — Source Data Fig. 2 [file 41586_2023_6659_MOESM10_ESM.xlsx]

## Sheet: Fig 2e
Figure 2e
	Top cell	Middle cell	Bottom cell
Angle	Avg Max Amp	Avg Max Amp	Avg Max Amp
315	0.265273	0.307225	0.212433
0	0.194215	0.186263	0.290836
45	0.139454	0.286065	0.334172
90	0.245508	0.482245	0.352658
135	0.219707	0.3852	0.282998
180	0.576581	0.247332	0.298282
225	0.716441	0.316033	0.27138
270	0.455149	0.234218	0.278001
Vector Sum	0.998539	0.313666	0.169449
Pref angle	220.602	115.979	94.3806

## Sheet: Fig 2f
	Figure 2f
	Other RGCs DSI	BNC2+ DSI
	0.0463188	0.0566093
	0.0165549	0.102122
	0.0456423	0.124114
	0.108787	0.142588
	0.0571359	0.146921
	0.0385441	0.355058
	0.134015	0.128311
	0.105641	0.053571
	0.0176127	0.200936
	0.112661	0.203557
	0.0250861	0.119689
	0.0148569	0.13465
	0.0389107	0.39551
	0.0689106	0.18364
	0.0259228	0.40606
	0.0398451	0.23692
	0.0691904
	0.0138211
	0.0631163
	0.0559399
	0.0149231
	0.0280145
	0.217098
	0.204589
	0.0982361
	0.0590886
	0.0701861
	0.0573765
	0.0304041
	0.0972404
	0.124929
	0.210085
	0.0780251
	0.0730145
	0.137845
	0.136076
	0.0085884
	0.0682084
	0.235931
	0.0785288
	0.268735
	0.259469
	0.0506486
	0.0594433
	0.0580323
	0.0170655
	0.0595517
	0.0387079
	0.0695599
	0.0284295
	0.057563
	0.0362948
	0.0246512
	0.0588881
	0.0316826
	0.0192836
	0.0229592
	0.0559273
	0.0320539
	0.0394871
	0.0515642
	0.0393436
	0.036176
	0.0433846
	0.0452922
	0.0463672
	0.0255686
	0.0386563
	0.0609059
	0.0334609
	0.0586234
	0.0327598
	0.00325691
	0.0050932
	0.0473998
	0.0896243
	0.0402054
	0.0503076
	0.00719355
	0.0560988
	0.00768501
	0.0237943
	0.0133265
	0.0711474
	0.0152287
	0.0728913
	0.0205939
	0.0362367
	0.110839
	0.0336618
	0.102925
	0.0638545
	0.0934263
	0.10204
	0.0798213
	0.231869
	0.123582
	0.0783175
	0.0993454
	0.119089
	0.0489553
	0.0517166
	0.304954
	0.109814
	0.210271
	0.262705
	0.10936
	0.128587
	0.221075
	0.169564
	0.0260849
	0.0587176
	0.107842
	0.150933
	0.115165
	0.157332
	0.121404
	0.216147
	0.0517585
	0.194999
	0.0425746
	0.0733276
	0.138554
	0.0619061
	0.101112
	0.0393047
	0.0750724
	0.0260196
	0.111124
	0.0780697
	0.0905284
	0.146077
	0.0850336
	0.0500099
	0.0137465
	0.0160344
	0.0198464
	0.0438244
	0.0212764
	0.0581617
median	0.0583925	0.144754
Q1	0.0355474	0.123008
Q3	0.103604	0.211898
IQR	0.0680568	0.0888899

## Sheet: Fig 2g
Figure 2g
Retina	Cell	Preferred angle	Norm. vec sum
1	220407_12_38	36.5519	0.0566093
1	220407_16_12	12.7409	0.102122
1	220407_19_38	72.4657	0.124114
1	220407_22_31	143.63	0.142588
2	220408_7_16	354.19	0.146921
2	220408_16_20	220.602	0.355058
2	220408_16_42	115.979	0.128311
2	220408_22_6	231.755	0.053571
3	210513_27_113	110.08	0.200936
3	210513_31_3	296.576	0.203557
4	210622_35_4	52.574	0.11969
5	220715_13_6	155.604	0.13465
6	230614_46_52	114.281	0.40606
6	230615_36_29	108.889	0.23692
6	230614_8_40	279.31	0.39551
6	230614_45_49	279.55	0.18364
