# Supplementary material for: An ON-type direction-selective ganglion cell in primate retina
Source: Nature. 2023 Oct 25;623(7986):381–6. doi: 10.1038/s41586-023-06659-4 (PMC10632142; doi:10.1038/s41586-023-06659-4)
Supplement: Supplementary file 11 — Source Data Fig. 3 [file 41586_2023_6659_MOESM11_ESM.xlsx]

## Sheet: Fig 3d
Figure 3d							cell 1				cell 2				cell 3				cell 4				cell 5
Depth (%)	Ave ChAT	ChAT (SEM)	Ave DiI	DiI (SEM)			Depth(%)	ChAT (norm. fluor)	DiI(norm. fluor)		Depth(%)	ChAT (norm. fluor)	DiI(norm. fluor)		Depth(%)	ChAT (norm. fluor)	DiI(norm. fluor)		Depth(%)	ChAT (norm. fluor)	DiI(norm. fluor)		Depth(%)	ChAT (norm. fluor)	DiI(norm. fluor)
0	-7.92634	10.5563	-4.37769	5.17495
0.490196	-9.88092	11.7026	-6.29233	5.41062			0	0	0		0	0	3.71277		0	25.3512	11.343		0	0	0		0	0	0
0.980392	-10.0576	11.9565	-6.88837	5.52078			0.490344	0	0		0.510359	0	0.124655		0.552653	26.7208	11.3221		0.497663	0.896019	0		0.61338	0	0
1.47059	-9.21358	11.7612	-6.69783	5.39748			0.98038	0	0		1.0204	0	0		1.10496	26.9126	11.7435		0.995014	1.31429	0		1.22709	0	0
1.96078	-8.00706	11.4282	-6.30347	5.15838			1.47072	0	0		1.53076	0	0		1.65761	27.0038	11.768		1.49268	1.79732	0		1.84047	0	0
2.45098	-6.72254	11.0536	-5.86303	4.9353			1.96076	0	0		2.0408	0	0		2.20992	27.2357	11.4338		1.99003	2.49619	0		2.45385	0	0
2.94118	-5.69912	10.7215	-5.36893	4.7518			2.4511	0	0		2.55116	0	0		2.76257	27.0523	11.4374		2.48769	3.61628	0		3.06756	0	0
3.43137	-5.05526	10.4447	-4.81192	4.57788			2.94114	0	0		3.0612	0	0		3.31522	26.3037	11.7871		2.98504	5.00322	0		3.68094	0	0
3.92157	-4.66359	10.1697	-4.27948	4.37415			3.43148	0	0		3.57155	0	0		3.86753	25.0514	11.9697		3.48271	6.31659	0		4.29465	0	0
4.41176	-4.36669	9.79302	-3.87548	4.15277			3.92152	0	0		4.08159	0	0		4.42018	22.9695	11.8016		3.98006	7.49897	0		4.90803	0	0
4.90196	-4.14735	9.23218	-3.66551	3.84506			4.41186	0	0		4.59195	0	0		4.97249	19.7069	10.8062		4.47772	8.73826	0		5.52141	0	0
5.39216	-3.90987	8.62849	-3.54967	3.43344			4.9019	0	0		5.10199	0	0		5.52514	16.274	8.91609		4.97507	10.0264	0		6.13511	0.270136	0
5.88235	-3.5598	8.14146	-3.32947	2.98188			5.39224	0	0		5.61235	0	0		6.07745	14.2024	6.93972		5.47273	11.1137	0		6.74849	0.61617	0
6.37255	-3.07385	7.74386	-2.90223	2.61146			5.88228	0	0		6.12239	0	0		6.6301	13.1977	5.86434		5.97008	11.8732	0		7.36187	0.824187	0.0861529
6.86275	-2.57099	7.3682	-2.32244	2.41834			6.37262	0	0		6.63275	0	0		7.18241	11.7294	5.95062		6.46775	12.3978	0		7.97558	0.838715	1.61788
7.35294	-2.26161	7.01847	-1.71188	2.40107			6.86266	0	0		7.14279	0	0		7.73506	9.46406	6.63182		6.9651	12.8991	0		8.58896	0.931167	3.14066
7.84314	-2.17368	6.67472	-1.13326	2.4779			7.353	0	0		7.65315	0	0		8.28737	7.20246	7.23309		7.46276	13.4498	0		9.20234	1.2105	4.52806
8.33333	-2.16678	6.33525	-0.59114	2.54602			7.84304	0	0		8.16319	0	0		8.84002	5.51254	7.44925		7.96011	13.8432	0		9.81605	1.39805	5.7398
8.82353	-2.15215	6.00983	-0.0592589	2.53552			8.33338	0	0		8.67355	0	0		9.39232	4.67363	7.1141		8.45778	13.8354	0		10.4294	1.47795	6.87433
9.31373	-1.9637	5.69699	0.410536	2.43384			8.82342	0	0		9.18359	0	0		9.94498	3.92317	6.10594		8.95513	13.4065	0		11.0428	1.40531	7.84327
9.80392	-1.62715	5.35904	0.748325	2.28441			9.31376	0	0		9.69394	0	0		10.4973	1.93065	4.52012		9.45279	12.8693	0		11.6565	1.24022	8.76745
10.2941	-1.28726	4.95013	0.959583	2.14934			9.8038	0	0		10.204	0	0		11.0499	0	2.46109		9.95014	12.4754	0		12.2699	1.15966	9.99373
10.7843	-1.05946	4.49053	1.08545	2.05401			10.2941	0	0.0840549		10.7143	0	0		11.6022	0	0.722682		10.4478	12.2164	0		12.8836	1.17616	11.4404
11.2745	-0.878782	4.04899	1.20361	2.03762			10.7842	0	0.751294		11.2244	0	0		12.1549	0	0		10.9452	11.7847	0		13.497	1.41258	13.0303
11.7647	-0.588933	3.67771	1.42315	2.09738			11.2745	0	1.54933		11.7347	1.17515	0		12.7072	0	0		11.4428	10.9398	0		14.1104	1.94682	14.6314
12.2549	-0.120118	3.36629	1.79481	2.21919			11.7646	0	2.24941		12.2448	3.02197	0		13.2599	0	0		11.9402	9.88745	0		14.7241	2.43747	15.9797
12.7451	0.490465	3.10044	2.23669	2.38627			12.2549	0	2.80257		12.7551	4.55096	0		13.8122	0	0		12.4378	8.92402	0		15.3375	2.55172	17.065
13.2353	1.01371	2.87877	2.728	2.57336			12.7449	0	3.26814		13.2652	5.75703	0		14.3648	0	0		12.9352	8.29546	0		15.9508	2.60323	18.0507
13.7255	1.32536	2.6738	3.32544	2.75239			13.2353	0	3.74753		13.7755	6.49525	0.660319		14.9171	0	0		13.4328	7.87064	0		16.5645	2.977	19.0778
14.2157	1.58942	2.4371	3.90492	2.94266			13.7253	0	4.33756		14.2856	6.83003	1.49925		15.4698	0	0		13.9302	7.32908	0		17.1779	3.57331	20.1251
14.7059	1.86081	2.18534	4.34711	3.13283			14.2157	0	5.01056		14.7959	7.00124	1.98593		16.0221	0	0		14.4279	6.59898	0		17.7913	3.9801	21.3816
15.1961	1.97734	2.03951	4.63852	3.30802			14.706	0	5.60002		15.3063	7.19787	2.14225		16.5747	0	0		14.9255	5.8746	0		18.405	4.36179	22.6728
15.6863	1.96388	2.06894	4.84102	3.49776			15.196	0	5.99471		15.8163	7.57419	2.02658		17.127	0	0		15.4229	5.21645	0.404507		19.0184	4.63122	23.6059
16.1765	1.99602	2.18271	5.02039	3.7118			15.6864	0	6.3001		16.3267	7.99712	1.81085		17.6797	0	0		15.9205	4.63466	1.15375		19.6318	4.71707	24.4697
16.6667	2.22022	2.20844	5.22311	3.94131			16.1764	0.143415	6.69076		16.8367	8.00474	1.71706		18.2323	0	0		16.4179	4.13152	1.81362		20.2455	4.99707	25.4151
17.1569	2.53309	2.1705	5.43056	4.18623			16.6668	1.63539	7.17823		17.3471	7.66064	1.61076		18.7846	0	0		16.9156	3.71308	2.40437		20.8589	5.5049	26.4512
17.6471	2.67973	2.19527	5.66256	4.46128			17.1568	3.22492	7.7187		17.8571	7.42248	1.50342		19.3373	0	0		17.4129	3.41057	2.97657		21.4726	5.94734	27.7099
18.1373	2.71286	2.31338	5.90355	4.72766			17.6471	4.37016	8.26667		18.3675	7.53774	1.65036		19.8896	0	0		17.9106	2.98837	3.36755		22.086	6.24715	28.9932
18.6275	2.70562	2.53168	6.17635	4.94908			18.1372	5.13518	8.79044		18.8775	7.80896	2.08598		20.4423	0	0		18.4079	2.49521	3.50333		22.6993	6.39177	29.9141
19.1176	2.71398	2.7384	6.53545	5.08936			18.6275	5.87828	9.34013		19.3879	7.80642	2.42676		20.9946	0	0		18.9056	2.06467	3.63619		23.313	6.42677	30.4634
19.6078	2.80362	2.80039	6.95965	5.16726			19.1176	6.70755	9.94226		19.8979	7.4496	2.49033		21.5472	0	0		19.4029	1.62252	3.97687		23.9264	6.32442	31.052
20.098	3.05802	2.75573	7.40698	5.2228			19.6079	7.67772	10.4891		20.4083	7.09701	2.46636		22.0995	0	0		19.9006	0.987751	4.4543		24.5398	6.36734	31.9392
20.5882	3.44276	2.74195	7.86358	5.28574			20.0979	8.84676	10.8907		20.9183	7.00717	2.56432		22.6522	0	0		20.3979	0.244569	5.05434		25.1535	6.58394	32.8298
21.0784	3.84847	2.81884	8.30388	5.39498			20.5883	10.1713	11.1857		21.4287	7.17668	2.52264		23.2045	0	0		20.8956	0	5.78478		25.7669	6.73451	33.387
21.5686	4.14558	2.91838	8.65213	5.57582			21.0783	11.4399	11.449		21.9387	7.35976	2.10891		23.7571	0	0		21.393	0	6.44611		26.3803	6.7629	33.8424
22.0588	4.19614	3.00326	8.88092	5.81193			21.5687	12.3075	11.7849		22.4491	7.47333	1.44089		24.3094	0	0		21.8906	0	6.7863		26.994	6.73517	34.2821
22.549	4.01731	3.11341	9.01188	6.02846			22.0587	12.5784	12.2949		22.9591	7.74709	0.766618		24.8621	0	0		22.388	0	6.85859		27.6074	6.78205	34.5876
23.0392	3.83472	3.25684	9.19282	6.18038			22.549	12.4907	12.969		23.4695	8.0039	0.608212		25.4144	0	0		22.8856	0	7.0205		28.2207	7.05875	34.9982
23.5294	3.71	3.42204	9.51471	6.26593			23.0391	12.4626	13.6899		23.9795	7.82337	1.06155		25.9671	0	0		23.383	0	7.46302		28.8344	7.65704	35.6158
24.0196	3.66522	3.5673	9.92287	6.3194			23.5294	12.7247	14.3657		24.4899	7.18516	1.58887		26.5194	0	0		23.8806	0	7.907		29.4478	8.44949	36.305
24.5098	3.75502	3.66795	10.3037	6.40305			24.0195	13.3715	14.9258		24.9999	6.59187	1.72539		27.072	0	0		24.378	0	8.11116		30.0615	8.88731	37.0211
25	3.96497	3.75191	10.5718	6.51564			24.5098	14.2849	15.3361		25.5103	6.75375	1.39503		27.6243	0	0		24.8757	0	8.19273		30.6749	8.83316	37.6298
25.4902	4.20896	3.87963	10.7034	6.65069			24.9998	15.1862	15.6754		26.0203	7.60216	0.86458		28.177	0	0		25.373	0	8.23864		31.2883	8.91505	38.0606
25.9804	4.35775	4.11137	10.7245	6.84151			25.4902	15.8968	16.1606		26.5307	8.38699	0.5832		28.7293	0	0		25.8707	0	8.08478		31.902	9.33307	38.4712
26.4706	4.26756	4.44819	10.6877	7.07377			25.9802	16.5213	16.9586		27.0407	8.83281	0.436257		29.2819	0	0		26.368	0	7.69404		32.5154	9.6058	38.959
26.9608	3.98065	4.80941	10.7299	7.24828			26.4706	17.1554	17.9088		27.5511	9.03707	0.443552		29.8342	0	0		26.8657	0	7.2149		33.1288	9.58004	39.3394
27.451	3.58665	5.15896	10.9812	7.269			26.9606	17.7326	18.7904		28.0611	8.90909	0.805178		30.3869	0	0		27.363	0	6.73257		33.7425	9.55759	39.6314
27.9412	3.0771	5.52993	11.4833	7.17949			27.451	18.2102	19.6046		28.5715	8.56413	1.22933		30.9392	0	0		27.8607	0	6.33597		34.3559	9.57938	39.9716
28.4314	2.44544	5.93107	12.031	7.09923			27.9413	18.6068	20.3795		29.0818	8.37682	1.419		31.4919	0	0		28.3584	0	6.08907		34.9692	9.65202	40.1819
28.9216	1.85871	6.34052	12.4159	7.11806			28.4313	18.7873	21.0428		29.5919	8.37597	1.25018		32.0442	0	0		28.8557	0	6.07075		35.5829	9.79532	40.1428
29.4118	1.5754	6.70877	12.5585	7.25193			28.9217	18.8565	21.5141		30.1022	8.27427	0.970879		32.5968	0	0		29.3534	0	6.26075		36.1963	9.91353	40.0499
29.902	1.57817	6.91643	12.5594	7.46385			29.4117	19.2324	21.8131		30.6123	8.15222	0.77704		33.1491	0	0		29.8507	0	6.43952		36.8097	10.3276	40.1114
30.3922	1.59552	6.97058	12.6009	7.65649			29.9021	19.8229	22.1289		31.1226	8.26494	0.608212		33.7018	0	0		30.3484	0	6.51229		37.4234	11.1081	40.3486
30.8824	1.26288	7.12202	12.6738	7.79874			30.3921	20.0576	22.5783		31.6327	8.47768	0.344548		34.2544	0	0		30.8457	0	6.51107		38.0368	11.9805	40.7716
31.3725	0.606486	7.48843	12.6315	7.94098			30.8824	19.7624	22.9909		32.143	8.45649	0.134034		34.8067	0	0		31.3434	0	6.49471		38.6505	12.7828	41.2202
31.8627	-0.00912026	7.90066	12.5042	8.0887			31.3725	19.2464	23.1851		32.6531	8.33868	0.0589995		35.3594	0	0		31.8408	0	6.42218		39.2639	13.6499	41.4518
32.3529	-0.450571	8.13758	12.4242	8.22101			31.8628	18.8318	23.1902		33.1634	8.17341	0.2049		35.9117	0	0		32.3384	0	6.166		39.8773	14.3948	41.4306
32.8431	-0.70646	8.16057	12.4286	8.32191			32.3529	18.3739	23.2265		33.6735	7.87592	0.635308		36.4643	0	0		32.8358	0	5.80822		40.491	15.034	41.3579
33.3333	-0.834201	8.06509	12.5069	8.39143			32.8432	17.7571	23.4386		34.1838	7.82252	1.25851		37.0166	0	0		33.3334	0	5.63141		41.1043	15.6502	41.4821
33.8235	-0.885636	7.92703	12.6292	8.42687			33.3332	17.1534	23.6725		34.6939	8.18612	1.86087		37.5693	0	0		33.8308	0	5.73838		41.7177	16.1897	41.8334
34.3137	-0.905973	7.77938	12.7961	8.43494			33.8236	16.5787	23.7359		35.2042	8.77178	2.29337		38.1216	0	0		34.3285	0	5.97575		42.3314	16.9617	42.3525
34.8039	-1.00295	7.70008	12.94	8.41238			34.3136	15.7456	23.6483		35.7143	9.08877	2.41947		38.6743	0	0		34.8258	0	6.11715		42.9448	17.8089	42.9489
35.2941	-1.09162	7.68198	12.943	8.41495			34.804	14.5677	23.5043		36.2246	9.37694	2.52681		39.2266	0	0		35.3235	0	6.19677		43.5582	18.5452	43.5643
35.7843	-1.09602	7.67715	12.8957	8.42309			35.294	13.375	23.328		36.7347	10.1524	3.14376		39.7792	0	0		35.8208	0	6.4742		44.1719	19.0702	44.2434
36.2745	-1.03348	7.70414	12.9543	8.40179			35.7843	12.489	23.1355		37.245	11.2594	4.15569		40.3315	0	0		36.3185	0	7.01855		44.7853	19.5959	45.0345
36.7647	-0.796393	7.74193	13.2174	8.35014			36.2744	11.847	23.007		37.7551	12.5841	5.09049		40.8842	0	0		36.8158	0	7.67402		45.3987	20.3467	45.6812
37.2549	-0.258859	7.71428	13.6413	8.26812			36.7647	11.3339	23.0162		38.2654	14.0902	5.93046		41.4365	0	0		37.3135	0	8.27478		46.0124	21.371	46.1891
37.7451	0.549037	7.5872	14.1446	8.144			37.2548	11.0313	23.0917		38.7755	15.6285	6.94656		41.9891	0	0		37.8108	0	8.86578		46.6258	22.6759	46.7799
38.2353	1.45991	7.39981	14.7099	7.96439			37.7451	10.9117	23.0664		39.2858	17.0939	8.09918		42.5414	0	0		38.3085	0	9.46899		47.2395	24.1023	47.4232
38.7255	2.31336	7.23081	15.3056	7.7598			38.2351	10.6637	22.8791		39.7959	18.4008	9.16529		43.0941	0	0.830765		38.8059	0	9.9938		47.8528	25.2143	48.0465
39.2157	2.98472	7.15779	15.8579	7.55935			38.7255	10.2216	22.6319		40.3062	19.5976	9.7489		43.6464	0	2.53829		39.3035	0	10.5535		48.4662	26.3647	48.72
39.7059	3.42915	7.1423	16.3519	7.35941			39.2155	9.53104	22.4147		40.8163	20.7477	9.89063		44.1991	0	3.88797		39.8009	0	11.3316		49.0799	28.0559	49.68
40.1961	3.81051	7.15811	16.6994	7.21882			39.7059	8.45396	22.2107		41.3266	21.9258	10.6191		44.7514	0	4.71721		40.2985	0	12.1321		49.6933	30.1189	50.9421
40.6863	4.24533	7.21858	16.8553	7.19185			40.1959	7.44759	22.0252		41.8367	23.1327	12.1823		45.304	0	5.50558		40.7959	0	12.7732		50.3067	32.3014	52.2601
41.1765	4.71313	7.32693	17.0812	7.19696			40.6862	6.97763	21.9566		42.347	24.5516	13.9925		45.8563	0	6.38205		41.2935	0.312756	13.4265		50.9204	34.5883	53.3667
41.6667	5.19062	7.47567	17.5596	7.16162			41.1763	6.79015	21.9773		42.8571	26.5204	15.7517		46.409	0	7.60184		41.7909	1.54714	14.2272		51.5338	36.7543	54.2987
42.1569	5.76067	7.67848	18.23	7.08012			41.6666	6.58143	22.0056		43.3674	28.8215	17.44		46.9613	0	9.34207		42.2886	2.8973	15.0056		52.1472	38.8107	55.3213
42.6471	6.4792	7.88972	19.0124	6.96052			42.157	6.46246	22.0257		43.8778	30.9353	18.9365		47.5139	0	10.8816		42.7862	4.03946	15.8991		52.7609	41.2395	56.5129
43.1373	7.42974	7.99854	19.9123	6.79571			42.647	6.44461	22.0384		44.3878	32.7364	20.2965		48.0662	0	11.7426		43.2836	5.04933	17.0968		53.3742	44.5137	58.1006
43.6275	8.53211	7.99324	20.8929	6.60535			43.1373	6.42846	22.0321		44.8982	34.5171	21.8357		48.6189	0	12.1322		43.7812	6.28225	18.5975		53.9876	48.9705	60.2846
44.1176	9.5105	8.05469	21.8191	6.47517			43.6274	6.33447	22.0079		45.4082	36.6487	23.6564		49.1712	0	12.9124		44.2786	8.03956	20.1751		54.6013	54.4681	62.8748
44.6078	10.3654	8.25036	22.6915	6.42547			44.1177	6.1368	21.9825		45.9186	39.2965	25.6594		49.7238	0	14.6963		44.7763	10.0595	21.6216		55.2147	60.1169	65.3733
45.098	11.2165	8.55195	23.5948	6.38622			44.6078	6.04281	22.058		46.4286	42.1976	27.5342		50.2765	0	17.2557		45.2736	11.8376	22.8624		55.8284	65.39	67.5383
45.5882	12.1948	8.91371	24.5691	6.33248			45.0981	6.22671	22.4245		46.939	45.1056	29.1589		50.8288	0	19.4764		45.7713	13.5505	24.0832		56.4418	69.998	69.6473
46.0784	13.4455	9.28917	25.5882	6.25287			45.5881	6.6156	23.0537		47.449	47.8237	30.7075		51.3815	2.29098	20.8724		46.2686	15.7873	25.4498		57.0552	74.4278	72.0529
46.5686	14.9115	9.67688	26.6363	6.14628			46.0785	7.18601	23.642		47.9594	50.1884	32.1759		51.9338	7.25553	22.2166		46.7663	18.6084	26.8888		57.6689	79.1983	74.6766
47.0588	16.3692	10.1236	27.7165	6.01177			46.5685	7.70764	24.0545		48.4694	52.4344	33.8069		52.4864	12.4156	24.3302		47.2636	21.8109	28.4385		58.2823	84.1478	77.3463
47.549	17.7356	10.6054	28.7902	5.91068			47.0589	7.87097	24.4118		48.9798	55.072	35.9568		53.0387	17.4258	27.361		47.7613	25.1183	30.1986		58.8957	88.5465	79.9085
48.0392	19.256	10.9718	29.8172	5.90045			47.5489	8.01851	24.8336		49.4898	58.0418	38.7206		53.5914	21.8047	31.0586		48.2586	28.5635	32.1337		59.5094	91.4561	82.1395
48.5294	21.1942	11.1361	30.9025	5.97155			48.0392	8.79067	25.423		50.0002	61.0693	42.1399		54.1437	25.7655	34.846		48.7563	32.1612	34.3131		60.1227	93.08	83.9543
49.0196	23.4926	11.2387	32.2657	6.05856			48.5293	10.3522	26.2453		50.5102	64.1001	46.1491		54.6963	29.7105	38.8896		49.2537	35.6467	36.7367		60.7361	94.2997	85.7892
49.5098	25.8839	11.3742	33.944	6.09745			49.0196	12.232	27.2755		51.0206	67.0106	50.0769		55.2486	34.0838	43.6152		49.7513	38.9991	38.9185		61.3498	95.9156	88.3291
50	28.2543	11.5522	35.8205	6.0704			49.5097	13.983	28.4354		51.5306	69.6525	53.4285		55.8013	39.1629	48.9722		50.2487	42.6494	40.6343		61.9632	97.6187	91.5067
50.4902	30.7526	11.7223	37.7907	6.07044			50	15.424	29.6108		52.041	71.8214	56.2944		56.3536	44.4235	54.5044		50.7463	46.8134	42.4481		62.5766	98.7308	94.7257
50.9804	33.5509	11.8019	39.7303	6.16302			50.49	16.6991	30.7408		52.551	73.6792	59.2635		56.9063	49.186	60.0266		51.2437	51.6875	44.9283		63.1903	99.3759	97.562
51.4706	36.6644	11.7956	41.6013	6.3332			50.9804	18.1774	31.9514		53.0614	75.6904	62.4441		57.4586	53.2698	65.4471		51.7414	57.4498	48.1292		63.8037	99.8547	99.3936
51.9608	39.9018	11.7591	43.5225	6.51676			51.4704	20.0418	33.2922		53.5714	78.039	65.9895		58.0112	57.779	70.8367		52.2387	63.3342	51.7407		64.4174	100	100
52.451	43.1524	11.6686	45.6723	6.6391			51.9608	22.2888	34.7148		54.0818	80.4613	70.0528		58.5635	63.8115	76.1291		52.7364	68.5233	55.3751		65.0308	99.5998	99.9832
52.9412	46.3553	11.5808	48.085	6.67531			52.4508	24.8009	36.2827		54.5918	82.5667	74.4007		59.1162	70.047	80.5669		53.2337	73.2598	58.8173		65.6441	98.6073	99.8076
53.4314	49.5799	11.557	50.7043	6.67663			52.9411	27.3429	38.1317		55.1022	84.333	78.4181		59.6685	73.9287	83.7721		53.7314	77.7677	62.006		66.2579	96.9927	99.3332
53.9216	52.9247	11.5511	53.4537	6.74793			53.4312	29.9885	40.1288		55.6122	86.1171	81.7968		60.2211	75.5767	86.4597		54.2287	82.0838	65.0713		66.8712	94.8267	98.3944
54.4118	56.3258	11.5101	56.2927	6.89454			53.9215	32.8409	41.9404		56.1226	88.0817	84.6273		60.7734	76.9352	89.021		54.7264	86.1852	68.2295		67.4846	92.5992	97.2487
54.902	59.65	11.4181	59.2069	7.01786			54.4116	35.7631	43.4817		56.6326	89.8785	87.068		61.3261	79.5645	91.1381		55.2237	90.0002	71.6141		68.0983	90.3256	96.2663
55.3922	62.9436	11.2576	62.1937	7.03205			54.9019	38.5025	45.0196		57.1429	91.2414	89.5285		61.8784	83.868	92.7693		55.7214	93.4903	75.182		68.7117	87.8247	95.2347
55.8824	66.2449	11.0206	65.23	6.9202			55.3919	41.1441	46.8012		57.653	92.6907	92.2818		62.431	88.5216	93.8211		56.2188	96.5776	78.7622		69.3251	84.6702	93.6683
56.3725	69.4707	10.6689	68.3054	6.70711			55.8823	43.8478	49.0063		58.1633	94.8248	95.0435		62.9834	92.3716	94.5059		56.7164	98.8884	82.2239		69.9388	80.2952	91.0636
56.8627	72.4652	10.1733	71.4255	6.45088			56.3726	47.0353	51.7692		58.6737	97.1717	97.4186		63.536	95.9637	95.6567		57.2141	99.9563	85.4559		70.5522	74.8742	87.1229
57.3529	75.1597	9.55573	74.5322	6.23963			56.8627	50.7807	54.8853		59.1837	98.9007	99.0621		64.0883	98.9805	97.3297		57.7114	100	88.5774		71.1656	68.9124	82.6049
57.8431	77.8173	8.85412	77.6124	6.10589			57.353	54.7612	57.9357		59.6941	99.8076	99.8051		64.641	100	98.9346		58.2091	99.7462	91.6393		71.7793	63.5792	78.2492
58.3333	80.6611	8.12139	80.5802	6.01146			57.843	58.655	60.7302		60.2041	99.9712	100		65.1936	98.446	100		58.7065	99.6798	94.2903		72.3926	59.1633	74.0355
58.8235	83.4154	7.43441	83.24	5.895			58.3334	62.1583	63.2822		60.7145	99.6398	99.8426		65.7459	94.961	99.792		59.2041	99.4956	96.4169		73.0064	54.9343	69.8241
59.3137	85.5466	6.82488	85.4718	5.69531			58.8234	64.9857	65.6833		61.2245	99.3813	98.7453		66.2986	91.6035	97.9083		59.7015	98.7746	98.1992		73.6197	50.9252	65.587
59.8039	86.9214	6.26337	87.3183	5.38437			59.3138	67.3009	68.1563		61.7349	99.5415	96.6797		66.8509	89.1994	95.2943		60.1991	97.4503	99.5001		74.2331	47.6755	61.3565
60.2941	87.7675	5.65752	88.8906	4.97257			59.8038	69.6928	70.8351		62.2449	99.9669	94.6027		67.4035	86.3931	92.7494		60.6965	95.6923	100		74.8468	45.458	57.2894
60.7843	88.4651	4.97918	90.1916	4.45408			60.2941	72.6334	73.6204		62.7553	100	93.3		67.9558	81.76	89.6168		61.1941	93.8451	99.5226		75.4602	44.1333	53.727
61.2745	89.3806	4.29376	91.1218	3.76013			60.7842	75.9405	76.298		63.2653	99.1711	92.5101		68.5085	75.8067	85.2916		61.6915	92.0611	98.0727		76.0736	43.3408	51.0148
61.7647	90.5509	3.65301	91.7061	2.90964			61.2745	78.913	78.82		63.7757	97.7243	92.0265		69.0608	70.7621	80.2472		62.1892	90.1001	95.7001		76.6873	42.9889	48.861
62.2549	91.6972	3.17962	92.0581	2.07909			61.7646	81.3651	81.3357		64.2857	96.397	91.9108		69.6135	66.7975	74.6278		62.6865	87.9655	92.6328		77.3007	42.9241	46.5919
62.7451	92.5327	2.95667	92.3328	1.58128			62.2549	83.5145	83.8952		64.7961	95.3368	92.4121		70.1658	62.4018	68.0474		63.1842	85.9106	89.3169		77.914	42.8726	44.0599
63.2353	93.0465	2.92716	92.6136	1.72324			62.7449	85.3213	86.3798		65.3061	93.9196	93.299		70.7184	57.4084	60.9639		63.6815	83.9545	86.0759		78.5278	42.6851	41.4675
63.7255	93.4082	3.07858	92.9036	2.28069			63.2353	86.883	88.801		65.8165	91.5084	93.7325		71.2707	52.8722	54.4063		64.1792	81.7409	83.0096		79.1411	42.4282	38.9702
64.2157	93.5493	3.43244	93.1837	2.94872			63.7253	88.6222	91.2475		66.3265	88.1029	93.2834		71.8234	48.8983	48.6198		64.6765	79.326	80.1151		79.7545	42.3807	36.8231
64.7059	93.2825	3.81085	93.4606	3.63525			64.2157	90.4356	93.6941		66.8369	84.2626	92.5476		72.3757	44.9328	43.5035		65.1742	77.0078	77.2493		80.3682	42.4223	35.1023
65.1961	92.5301	4.05769	93.6084	4.31073			64.7057	92.0693	95.981		67.3469	80.4469	91.8817		72.9283	41.0511	39.1421		65.6715	74.8818	74.087		80.9816	42.3787	33.5616
65.6863	91.2607	4.23195	93.2767	4.96067			65.196	93.7479	97.8894		67.8573	76.7558	90.8718		73.4806	37.2039	35.1285		66.1692	72.811	70.6597		81.5953	42.3747	32.1753
66.1765	89.7147	4.50114	92.3152	5.54581			65.6861	95.5248	99.1864		68.3673	73.3741	89.1168		74.0333	33.5047	30.6889		66.6666	70.8074	67.1733		82.2087	42.3008	30.8953
66.6667	88.0489	4.84567	90.9678	6.07475			66.1764	97.1347	99.8312		68.8777	70.4839	86.6063		74.5856	30.4125	25.8579		67.1642	68.7944	63.6693		82.8221	42.0743	29.7116
67.1569	86.2749	5.24666	89.5051	6.59301			66.6665	98.3435	100		69.3877	67.8251	83.6581		75.1382	27.7943	21.738		67.6616	66.5302	60.1402		83.4358	41.962	28.6934
67.6471	84.2212	5.70893	87.9219	7.10899			67.1568	99.2464	99.9286		69.8981	64.6282	80.8026		75.6906	25.7301	19.6717		68.1592	64.1415	56.7151		84.0492	41.781	27.7815
68.1373	81.8238	6.16821	86.0951	7.58237			67.6468	99.8854	99.7217		70.4081	61.2252	78.241		76.2432	24.7115	19.1867		68.6566	62.038	53.3347		84.6625	41.7143	26.9558
68.6275	79.2758	6.53161	83.9339	8.02818			68.1372	100	99.3028		70.9185	58.5427	75.9879		76.7955	24.1324	18.402		69.1543	60.6249	50.111		85.2763	41.5823	26.1301
69.1176	76.8965	6.72582	81.5315	8.45138			68.6272	99.4286	98.718		71.4285	56.8357	73.9713		77.3482	23.4322	16.6672		69.6516	59.8492	47.3009		85.8896	41.369	25.2294
69.6078	74.6832	6.83487	79.0167	8.83258			69.1176	98.4293	98.223		71.9389	55.9738	72.2465		77.9005	23.0821	14.986		70.1493	59.2395	44.804		86.503	41.2587	24.3164
70.098	72.33	7.07916	76.3466	9.2258			69.6079	97.5598	97.9556		72.4492	55.3941	70.9439		78.4531	23.4946	14.2476		70.6469	58.3277	42.2952		87.1167	41.1359	23.2769
70.5882	69.8218	7.49478	73.5661	9.70219			70.0979	97.2249	97.9787		72.9593	54.5846	69.9173		79.0054	24.3707	14.669		71.1443	57.0977	39.7461		87.7301	40.9945	22.054
71.0784	67.3614	7.93709	70.8169	10.2401			70.5883	97.2868	98.3037		73.4696	53.2531	68.9398		79.5581	25.0346	15.6363		71.6419	55.7268	37.2783		88.3435	40.9331	20.8378
71.5686	65.1517	8.3258	68.205	10.7723			71.0783	97.3283	98.7093		73.9797	51.4029	67.9727		80.1104	24.9731	16.2176		72.1393	54.343	34.896		88.9572	40.7198	19.5981
72.0588	63.1148	8.62856	65.6938	11.231			71.5687	97.091	98.8539		74.49	49.2213	67.017		80.663	24.6072	16.016		72.637	52.9812	32.6143		89.5706	40.4689	18.4233
72.549	61.1076	8.87697	63.2904	11.5969			72.0587	96.3955	98.48		75.0001	47.116	66.2969		81.2157	24.7692	15.6154		73.1343	51.574	30.5275		90.1843	40.1598	17.2977
73.0392	59.0098	9.09575	60.9997	11.8746			72.549	95.2795	97.5932		75.5104	45.2353	65.9884		81.768	25.8903	16.0023		73.632	49.9377	28.6815		90.7977	39.5543	16.0837
73.5294	56.7735	9.30633	58.7465	12.0868			73.0391	93.8321	96.3746		76.0205	43.7351	65.8165		82.3207	27.5765	17.1831		74.1293	47.8156	26.993		91.411	38.9223	14.9302
74.0196	54.4709	9.51333	56.3906	12.2802			73.5294	92.1635	94.8966		76.5308	42.29	65.2735		82.873	29.6379	17.9642		74.627	45.0982	25.3732		92.0247	38.6251	14.0787
74.5098	52.2471	9.69764	53.9433	12.4817			74.0195	90.4361	93.0626		77.0409	40.3839	64.246		83.4256	31.6109	17.8043		75.1243	41.8979	23.8673		92.6381	38.4997	13.3761
75	50.1665	9.87812	51.6806	12.6384			74.5098	88.8452	90.9289		77.5512	37.8878	62.9964		83.9779	32.9721	17.4737		75.622	38.6372	22.4321		93.2515	38.0123	12.4687
75.4902	48.3225	10.0468	49.8438	12.6633			74.9998	87.442	88.6944		78.0613	35.1629	61.7313		84.5306	33.9013	17.936		76.1194	35.7114	20.907		93.8652	37.5877	11.3476
75.9804	46.8629	10.1794	48.3642	12.5293			75.4902	86.2284	86.3907		78.5716	32.6567	60.3442		85.0829	34.987	19.2584		76.617	33.2454	19.4363		94.4786	37.5223	10.1974
76.4706	45.6851	10.2557	46.9065	12.2801			75.9802	85.2757	83.8145		79.0817	30.6514	58.5756		85.6355	36.6639	20.7444		77.1144	31.2824	18.0956		95.092	37.8611	8.92745
76.9608	44.5275	10.2366	45.2521	12.0104			76.4706	84.4075	80.8408		79.592	29.047	56.0557		86.1878	38.6005	22.2602		77.612	29.4883	16.7695		95.7057	38.1259	7.90816
77.451	43.2355	10.1299	43.4474	11.7976			76.9606	83.1834	77.6123		80.1021	27.6519	52.799		86.7405	39.7122	24.2902		78.1094	27.4102	15.6901		96.3191	37.8703	7.33083
77.9412	41.8873	9.99517	41.7233	11.597			77.451	81.4518	74.4709		80.6124	26.3416	48.9306		87.2928	40.3342	26.8242		78.607	25.2001	14.9228		96.9324	37.6115	6.88552
78.4314	40.6214	9.82886	40.2121	11.2923			77.941	79.5429	71.6562		81.1225	24.699	44.6973		87.8455	41.1247	29.4337		79.1044	23.1349	14.1813		97.5462	37.6478	6.25895
78.9216	39.5119	9.63924	38.8432	10.8196			78.4313	77.5886	68.9906		81.6328	22.5878	40.4256		88.3978	41.445	31.7089		79.6021	21.2214	13.3007		98.1595	37.6049	5.41085
79.4118	38.5075	9.46964	37.4225	10.2318			78.9214	75.6276	66.1632		82.1429	20.2824	36.3904		88.9504	39.9506	33.4845		80.0994	19.6432	12.4071		98.7732	37.5296	4.62428
79.902	37.5113	9.30941	35.853	9.60156			79.4117	73.7049	63.1267		82.6532	18.2822	32.7491		89.5027	37.0307	35.0422		80.5971	18.2763	11.7013		99.3866	37.5969	3.94625
80.3922	36.5335	9.16341	34.1525	8.97326			79.9017	71.7011	60.0198		83.1633	16.6668	29.8103		90.0554	35.0559	36.3582		81.0944	16.7775	11.2381		100	37.7217	3.44388
80.8824	35.5909	9.08017	32.3941	8.3475			80.3921	69.7144	57.0138		83.6736	15.3293	27.6666		90.6077	35.2458	37.1702		81.5921	15.0224	10.8571
81.3725	34.6164	8.99991	30.6754	7.69135			80.8821	68.0093	54.1783		84.1837	14.375	25.6688		91.1603	35.7747	37.4772		82.0894	12.9892	10.2053
81.8627	33.5916	8.90687	29.0686	7.00649			81.3725	66.1577	51.3445		84.694	13.8063	23.3229		91.7126	35.135	37.5799		82.5871	10.7209	9.13368
82.3529	32.6669	8.93221	27.5765	6.37625			81.8625	63.9727	48.4134		85.2041	13.0918	21.1156		92.2653	33.4591	37.8514		83.0844	8.45898	8.0335
82.8431	31.9762	9.11046	26.1248	5.90307			82.3529	62.143	45.5076		85.7144	11.8416	19.3846		92.8176	31.0317	37.6888		83.5821	6.45459	7.2061
83.3333	31.4822	9.38283	24.7624	5.57723			82.8429	61.0473	42.8047		86.2245	10.5169	17.8579		93.3702	28.5308	37.4736		84.0795	4.57661	6.59288
83.8235	30.9875	9.63918	23.5666	5.28945			83.3332	60.4712	40.4025		86.7348	9.54899	16.2352		93.9226	27.1882	37.8106		84.5771	2.78283	5.97795
84.3137	30.4734	9.83846	22.4938	4.97829			83.8236	59.9063	38.1616		87.2452	8.67347	14.7085		94.4752	27.393	38.8314		85.0748	1.29729	5.35301
84.8039	29.9979	9.97912	21.5453	4.68977			84.3136	59.1157	35.915		87.7552	7.74031	13.5569		95.0275	28.0159	39.6834		85.5721	0.253236	4.88143
85.2941	29.5548	10.0751	20.7939	4.48044			84.804	58.1089	33.8298		88.2656	6.60035	13.0139		95.5802	27.7282	40.0748		86.0698	0	4.70853
85.7843	29.1564	10.1818	20.2156	4.31882			85.294	56.8623	32.0845		88.7756	5.36461	12.6867		96.1325	26.5485	40.7497		86.5672	0	4.84675
86.2745	28.9083	10.3481	19.7439	4.16389			85.7843	55.594	30.5581		89.286	4.20092	12.0447		96.6851	24.7758	41.2338		87.0648	0	5.08462
86.7647	28.7031	10.5199	19.3408	4.04804			86.2744	54.7886	29.0208		89.796	3.02112	11.1339		97.2378	22.516	40.7987		87.5622	0	5.05385
87.2549	28.3669	10.646	18.989	4.06078			86.7647	54.4376	27.3423		90.3064	1.76759	10.37		97.7901	20.5514	39.6861		88.0598	0	4.66726
87.7451	27.9493	10.7406	18.6342	4.22837			87.2548	53.8342	25.5342		90.8164	0.694588	10.1334		98.3427	19.9276	38.5608		88.5572	0	4.17956
88.2353	27.4244	10.8057	18.3087	4.47817			87.7451	52.776	23.6956		91.3268	0	10.4065		98.895	20.7982	37.6625		89.0548	0	3.91361
88.7255	26.6002	10.7608	17.9899	4.73773			88.2351	51.5148	21.9105		91.8368	0	11.1204		99.4477	22.314	36.8778		89.5522	0	3.96392
89.2157	25.4735	10.6025	17.6797	4.98794			88.7255	49.9924	20.3133		92.3472	0	11.8853		100	23.3596	36.173		90.0499	0	4.14391
89.7059	24.2509	10.437	17.3812	5.22351			89.2155	48.1631	19.0001		92.8572	0.57254	12.5752						90.5472	0	4.20057
90.1961	23.1988	10.3502	17.0831	5.42906			89.7059	46.2021	17.8904		93.3676	2.44818	13.3433						91.0449	0	4.19129
90.6863	22.376	10.3405	16.7664	5.56862			90.1959	44.2134	16.8809		93.8776	4.37297	14.2479						91.5422	0	4.28995
91.1765	21.5748	10.3741	16.4692	5.62503			90.6862	42.2001	15.9221		94.388	6.28251	15.5849						92.0399	0	4.46774
91.6667	20.6398	10.3852	16.2673	5.62752			91.1763	40.1695	14.9512		94.898	8.37258	17.2826						92.5372	0	4.66457
92.1569	19.663	10.3103	16.1768	5.65386			91.6666	38.3184	13.9734		95.4084	10.4525	18.7197						93.0349	0	4.97716
92.6471	18.7049	10.0653	16.065	5.63321			92.1567	36.4496	13.0445		95.9184	12.7002	19.5242						93.5323	0	5.3513
93.1373	17.8275	9.68394	15.9386	5.59433			92.647	34.1105	12.1987		96.4288	15.4293	19.8088						94.0299	0	5.63825
93.6275	17.1749	9.33253	15.8721	5.61396			93.137	31.5816	11.4404		96.9388	18.6271	19.9151						94.5273	0	5.97209
94.1176	16.8064	9.10575	15.9369	5.74646			93.6274	29.133	10.738		97.4492	22.609	20.3392						95.0249	0	6.46516
94.6078	16.7615	9.00548	16.1465	5.95839			94.1174	26.8665	10.0656		97.9592	27.401	21.4762						95.5223	0	7.00121
95.098	16.9069	8.98769	16.359	6.15676			94.6078	24.9437	9.39833		98.4696	32.8042	23.0634						96.0199	0	7.4171
95.5882	16.9646	8.9366	16.4959	6.28711			95.0978	23.4437	8.75471		98.9796	37.8437	24.4255						96.5173	0	7.70699
96.0784	16.8534	8.77671	16.6276	6.44763			95.5881	22.087	8.2321		99.49	40.7831	25.5927						97.015	0	7.92922
96.5686	16.7756	8.55456	16.6624	6.57171			96.0782	20.444	7.83279		100	39.1507	26.2701						97.5123	0	8.30531
97.0588	16.8325	8.38681	16.5635	6.57643			96.5685	18.6887	7.46287										98.01	0	9.08972
97.549	17.1675	8.41368	16.4553	6.47956			97.0586	17.3279	7.14423										98.5073	0	10.2663
98.0392	17.8284	8.62879	16.4778	6.3636			97.5489	16.6841	6.9247										99.005	0	11.4439
98.5294	18.8264	8.96891	16.6603	6.28114			98.0392	16.5094	6.74896										99.5026	0	12.3177
99.0196	19.9621	9.33224	16.851	6.23827			98.5293	16.3389	6.56573										100	0	12.013
99.5098	20.9143	9.43655	16.9951	6.21955			99.0196	16.0556	6.4309
100	21.0939	9.01307	16.8561	6.22431			99.5097	15.758	6.39921
							100	15.5487	6.38077

## Sheet: Fig 3g
Figure 3g
	Control	GABAzine
Angle	Avg Max Amp	Avg Max Amp
0	0.351351	0.75358
45	0.162493	0.620163
90	0.0836842	0.607257
135	0.163756	0.642657
180	0.277398	0.823419
225	0.393831	0.612855
270	0.650845	0.620668
315	0.506951	0.606975
Vector Sum	0.98538	0.091492
Pref angle	278.94	169.3

## Sheet: Fig 3h
Figure 3h
Cell	Control DSI	GABAzine DSI	Wash DSI
1	0.103376	-0.161378
2	0.314081	-0.323318
3	0.595362	-0.0293268
4	0.691075	-0.0787753	0.554214
5	0.424849	0.00326915	0.14317
6	0.784696	0.0108742	0.603973
Mean	0.485573	-0.0964425	0.433786
SD	0.254138	0.128035	0.252907
