# Supplementary material for: An ON-type direction-selective ganglion cell in primate retina
Source: Nature. 2023 Oct 25;623(7986):381–6. doi: 10.1038/s41586-023-06659-4 (PMC10632142; doi:10.1038/s41586-023-06659-4)
Supplement: Supplementary file 12 — Source Data Extended Data Fig. 1 [file 41586_2023_6659_MOESM12_ESM.xlsx]

## Sheet: EDF 1e
EDF 1e	VDRI
	pRGC10 real	pRGC10 sim	pRGC16 real	pRGC16 sim
	1.87968	1.85901	2.83995	1.61043
	2.62756	1.54776	5.21274	1.50155
	1.93193	2.07637	2.81647	1.92599
	2.40606	1.84235	2.48149	1.79495
Ave	2.21131	1.83137	3.33766	1.70823
SD	0.364791	0.217057	1.26073	0.189053

## Sheet: EDF 1f
EDF 1f	DRP
	Density (cells/mm^2)
Distance from ref. cell (hist. bin centre)	pRGC10 real	pRGC10 sim	pRGC16 real	pRGC16 sim
10	5.78282e-05	0	0	0
30	0.000143884	0.000113003	2.94388e-06	5.85815e-05
50	0.000136035	0.000111878	1.4031e-05	4.32955e-05
70	0.000109887	0.000111449	1.43185e-05	5.17453e-05
90	0.000100639	0.000124992	8.55349e-06	2.27201e-05
110	0.000103193	0.000106463	1.67391e-05	4.85886e-05
130	9.73555e-05	9.36818e-05	2.65395e-05	3.84551e-05
150	0.000106937	0.000118472	1.84655e-05	4.15706e-05
170	0.000109059	0.000120062	3.5245e-05	4.07588e-05
190	0.00010415	0.000106122	4.5033e-05	3.2025e-05
210	0.000110213	0.0001071	3.73095e-05	4.97339e-05
230	0.000112569	0.00011796	5.70389e-05	4.7228e-05
250	0.000115773	0.000101441	6.54121e-05	3.71272e-05
270	0.000120155	0.000107124	6.53319e-05	4.01737e-05
290	0.000124865	0.000103689	5.99286e-05	4.61242e-05
310	0.000126799	0.000112344	4.57167e-05	3.76923e-05
330	0.000130484	0.000116183	5.0526e-05	4.27113e-05
350	0.000138226	0.000109391	4.05469e-05	3.88636e-05
370	0.000125056	0.000111385	3.59528e-05	3.77503e-05
390	0.00011531	0.000114876	4.60682e-05	4.35233e-05
410	0.000121801	0.000117997	5.24649e-05	3.84733e-05
430	0.000125994	0.000106288	4.91711e-05	4.85981e-05
450	0.000114105	0.000112174	6.00743e-05	4.43377e-05
470	0.00013253	0.000112732	4.47744e-05	3.22171e-05
490	0.000139466	0.000116307	4.78346e-05	4.02313e-05
510	0.000119906	0.000116845	4.39269e-05	4.06238e-05
530	0.000128415	0.000107057	5.81175e-05	4.23858e-05
550	0.000125904	0.000116723	4.3425e-05	4.19964e-05
570	0.000117566	9.6973e-05	4.63804e-05	3.94493e-05
590	0.000132504	0.000110963	4.90723e-05	4.79277e-05
610	0.000118594	0.000109552	4.92155e-05	5.0878e-05
630	0.00012916	0.000108747	5.47374e-05	4.64254e-05
650	0.00012406	0.000112466	4.3918e-05	4.54656e-05
670	0.000122632	0.000114613	5.88789e-05	5.01596e-05
690	0.00012808	0.000117572	4.52693e-05	3.94624e-05
710	0.00012669	0.000105956	4.90275e-05	5.27041e-05
730	0.000113891	0.000103592	4.44937e-05	4.79486e-05
750	0.000121526	0.000108881	4.43276e-05	4.41932e-05
770	0.000115037	0.000108197	5.41599e-05	3.69566e-05
790	0.000120516	0.000118134	4.87383e-05	4.4737e-05
810	0.000122442	0.000110466	4.87026e-05	5.14946e-05
830	0.000126324	0.000109041	5.33158e-05	4.77519e-05
850	0.000117175	0.000114045	4.73759e-05	4.84493e-05
870	0.00012214	0.000122915	5.32796e-05	4.10779e-05
890	0.000125316	0.000110614	4.28189e-05	5.06763e-05
910	0.000124857	0.000108606	4.99338e-05	4.93325e-05
930	0.000108503	0.000104123	5.00631e-05	4.46552e-05
950	0.000123177	0.000111076	4.52769e-05	4.3246e-05
970	0.000125296	0.000111192	5.14436e-05	4.34821e-05
990	0.000116689	0.000118305	5.32098e-05	4.52797e-05
Avg plateau	0.00012301	0.000111405	4.94476e-05	4.46497e-05
Avg dip	0.000100396	0.000108379	1.04312e-05	5.12074e-05
% of avg	81.616	97.2839	21.0954	114.687
