# Supplementary material for: An ON-type direction-selective ganglion cell in primate retina
Source: Nature. 2023 Oct 25;623(7986):381–6. doi: 10.1038/s41586-023-06659-4 (PMC10632142; doi:10.1038/s41586-023-06659-4)
Supplement: Supplementary file 13 — Source Data Extended Data Fig. 2 [file 41586_2023_6659_MOESM13_ESM.xlsx]

## Sheet: EDF 2c
EDF 2c
	BNC2 log(TPM+1)				FSTL4 log(TPM+1)
	Sub 1	Sub 2	Sub 3		Sub 1	Sub 2	Sub 3
	1.12	0.59	0.56		0	0.96	0
	0.88	0	0		0	0.33	0.99
	0	0.35	1.07		0	0.61	0.67
	0.91	0.6	1.08		0	0	1.08
	0.44	0	0		0.44	0	1.81
	0.88	0.69	0		0	0	0
	0.5	0.71	0.81		0	0.71	2.51
	0	0.34	1.11		0	0.34	0
	1.03	0	0		0	0	1.46
	0	0	0.84		0	0	0.84
	0	0	1.11		0	0	0.93
	1.19	0.89	1.6		0	0	0
	0.78	0.4	0.99		0	0.4	0
	0	0	0.7		0	0	1.1
	0.7	0.82	0		0	0	0.47
	0.86	0	1.23		0	0	1.95
	0.95	0	1.29		0	0	0
		0.74	1.09			0	1.21
		0.51	1.61			0	0
		0	0.66			0	1.56
		0.49	0.74			0.49	1.46
		1.48	1.31			0	0
		0.89	1.01			0	0.53
		0	0			0	2.25
		0.76	0.49			0	1.26
		0	0.43			0	0.95
		0	0.48			0	0
		0.6	0			0	0
		0	0.85			0	0
		0.96	0.33			0	0
		0	0			0	0
			0				1.37
			2.3				0
			0.9				0
			0.41				0.41
			0				0
			0.71				0.71
			0.6				0
			0.75				0.99
			0.46				0.46
			0.7				0.7
			0.99				0.45
			1.11				0
			0				0
			0				0
			1.5				0.53
			2.34				1.13
			1.37				0.74
			0.92				1.39
			0.79				0
			0				1.72
			0.26				0
			0.32				0.57
			1.39				0
			1.24				1.24
Mean	0.602353	0.38129	0.735455		0.0258824	0.123871	0.644364
Median	0.78	0.35	0.74		0	0	0.53
