# Supplementary material for: An ON-type direction-selective ganglion cell in primate retina
Source: Nature. 2023 Oct 25;623(7986):381–6. doi: 10.1038/s41586-023-06659-4 (PMC10632142; doi:10.1038/s41586-023-06659-4)
Supplement: Supplementary file 14 — Source Data Extended Data Fig. 4 [file 41586_2023_6659_MOESM14_ESM.xlsx]

## Sheet: EDF 4b
EDF 4b
Spot size (µm)	Integral dFF	Normalised response
25	0.222618	0.413646
50	0.378363	0.703036
100	0.538185	1
150	0.423698	0.787272
200	0.35703	0.663396
300	0.0924071	0.171701
500	0.0970552	0.180338
750	-0.0845764	-0.157151

## Sheet: EDF 4e
EDF 4e
Bar speed (um/s)	Ave normalised response
125	0.710037
250	0.923658
500	0.878446
1000	0.770059
2000	0.514149
