# Supplementary material for: An ON-type direction-selective ganglion cell in primate retina
Source: Nature. 2023 Oct 25;623(7986):381–6. doi: 10.1038/s41586-023-06659-4 (PMC10632142; doi:10.1038/s41586-023-06659-4)
Supplement: Supplementary file 15 — Source Data Extended Data Fig. 5 [file 41586_2023_6659_MOESM15_ESM.xlsx]

## Sheet: EDF 5c
EDF 5c
	ROI 1 10_Novel	ROI 2 24_Novel
Angle	Avg Max Amp	Avg Max Amp
0	1.59652	0.308155
45	0.574302	0.274374
90	0.62899	0.684947
135	0.338655	1.68357
180	0.473033	1.48353
225	0.702508	0.507967
270	3.41053	0.340442
315	3.3107	0.324432
Vector sum	5.879	2.5686
Pref angle	302.22	153.64

## Sheet: EDF 5d
EDF 5d
	Other RGCs	10 Novel	24_Novel
	0.0952461	0.492852	0.281122
	0.230563	0.269907	0.472549
	0.150371	0.464469	0.495294
	0.430523	0.342604	0.353603
	0.332096	0.537409	0.458077
	0.525114	0.641713	0.504863
	0.0312129	0.570173	0.584165
	0.10731	0.374698	0.343968
	0.315707	0.494425	0.287124
	0.461484	0.532747	0.511891
	0.0698339	0.551849	0.267197
	0.491497	0.175051	0.290545
	0.367811	0.448541
	0.445566	0.368068
	0.167013	0.319743
	0.564005	0.50831
	0.5159	0.359982
	0.0317202	0.45539
	0.406782	0.374578
	0.0616814	0.483883
	0.389934	0.180018
	0.281999	0.625128
	0.310346	0.244008
	0.253107	0.404263
	0.439311	0.348304
	0.37517	0.624808
	0.271277	0.594741
	0.340202	0.263615
	0.311388	0.487171
	0.566995	0.601482
	0.66923	0.44613
	0.468642	0.520259
	0.256446	0.0336722
	0.0420169	0.20048
	0.0529741	0.51757
	0.102527	0.0547594
	0.0883015	0.301028
	0.0809894	0.492363
	0.105007	0.335527
	0.0468788	0.487158
	0.00893086	0.453541
	0.0925782	0.395911
	0.153322	0.29447
	0.0700949	0.161542
	0.0150005	0.256707
	0.155202	0.232461
	0.0881276	0.215707
	0.177923	0.277523
	0.18261	0.277776
	0.072302	0.296042
	0.178252	0.117841
	0.0655126	0.173752
	0.0689518	0.226341
	0.0189286	0.130671
	0.0146932	0.211643
	0.0117472
	0.0601663
	0.10112
	0.129178
	0.144146
	0.194112
	0.128771
	0.0498384
	0.137524
	0.0920545
	0.101423
	0.0833946
	0.0542466
	0.08431
	0.133488
	0.0402053
	0.17122
	0.168589
	0.0371505
	0.0844222
	0.0735247
	0.0297377
	0.129561
	0.0638339
	0.14407
	0.0836286
	0.0807571
	0.130392
	0.0192533
	0.0208145
	0.153019
	0.155642
	0.068082
	0.400504
	0.322231
	0.488375
	0.264539
	0.574498
	0.360842
	0.496562
	0.586647
	0.394078
	0.259027
	0.424631
	0.64061
	0.309959
	0.440912
	0.381721
	0.354658
	0.168015
	0.0282117
	0.171578
	0.0254359
	0.163019
	0.192972
	0.0666786
	0.0588748
	0.00918759
	0.0694417
	0.0426348
	0.0533168
	0.145736
	0.0938092
	0.128667
	0.10444
	0.0256324
	0.138378
	0.139053
	0.0710402
	0.084157
	0.117046
	0.0895813
	0.0344496
	0.0655304
	0.10538
	0.110231
	0.134186
	0.105749
	0.0951579
	0.0864922
	0.0787865
	0.129753
	0.111275
	0.0420987
	0.062667
	0.101927
	0.0193612
	0.0162876
	0.0832464
	0.0672335
	0.0357
	0.199841
	0.111875
	0.256942
	0.115675
	0.0862298
	0.0292569
	0.089226
	0.0908566
	0.0503021
	0.0962688
	0.0146969
	0.0949858
	0.115872
	0.026795
	0.0430701
	0.0956494
	0.0565242
	0.0699626
	0.118833
	0.0856337
	0.0304098
	0.156474
	0.0836861
	0.0507287
	0.0755919
	0.0768185
	0.019938
	0.0659205
	0.14264
	0.0799483
	0.102046
	0.0160527
	0.00641284
	0.0711125
	0.0072322
	0.0485667
	0.0534513
	0.0993345
	0.0445496
	0.068182
	0.1899
	0.099975
	0.0485962
	0.0990748
	0.0951663
	0.16414
	0.0628268
	0.057515
	0.0549604
	0.0239743
	0.0455317
	0.0668216
	0.0702714
	0.162494
	0.127005
	0.0949996
	0.154804
	0.0986995
	0.125444
	0.0717059
	0.043253
	0.101378
	0.0546206
	0.00455992
	0.0177382
	0.15068
	0.100555
	0.0304286
	0.0543174
	0.0677893
	0.0186148
	0.120151
	0.0566283
	0.00548683
	0.0527454
	0.0418193
	0.0417872
	0.0225467
	0.0297104
	0.0119185
	0.0201244
	0.0343952
	0.0535016
	0.0633508
	0.0557938
	0.0429059
	0.0739789
	0.174177
	0.0501999
	0.0201977
	0.155155
	0.0194191
	0.101384
	0.116489
	0.127701
	0.0955761
	0.133858
	0.0711613
	0.121641
	0.0523904
	0.0925464
	0.0888559
	0.0885242
	0.0557616
	0.0579246
	0.0399939
	0.0509268
	0.0516512
	0.0478342
	0.133787
	0.105814
	0.188889
	0.059311
	0.0609198
	0.0544883
	0.0217295
	0.0967467
	0.0268608
	0.101926
	0.0605954
	0.0869847
	0.0643224
	0.0682199
	0.100399
	0.0912239
	0.0189307
	0.151107
	0.0290828
	0.0258195
	0.0528937
	0.0174869
	0.148058
	0.068378
	0.0605947
	0.126409
	0.0764407
	0.0505055
	0.023721
	0.0123643
	0.062511
	0.135737
	0.0794527
	0.0308748
	0.0623219
	0.12327
	0.0542943
	0.0394295
	0.0533273
	0.0222109
	0.233289
	0.17923
	0.0217414
	0.13251
	0.0415894
	0.0773694
	0.151989
	0.0267426
	0.0631922
	0.110224
	0.0390589
	0.0564598
	0.0420877
	0.0331421
	0.0920112
	0.0838855
	0.139437
	0.110368
	0.0781212
	0.113047
	0.0250516
	0.166677
	0.0337385
	0.132584
	0.075298
	0.0644016
	0.208989
	0.0610164
	0.190437
	0.175701
	0.143396
	0.142606
	0.0323098
	0.240994
	0.0367262
	0.173261
	0.113224
	0.21599
	0.223511
	0.162188
	0.097213
	0.0778424
	0.170269
	0.0910994
	0.0853015
	0.1823
	0.0711581
	0.0648146
	0.0554134
	0.0946364
	0.0735148
	0.119286
	0.0788028
	0.186723
	0.0947825
	0.261624
	0.112967
	0.0688415
	0.0873363
	0.400858
	0.280911
	0.247137
	0.0302603
	0.0706215
	0.348868
	0.305716
	0.0524687
	0.212245
	0.0812578
	0.0343971
	0.0522361
	0.0482822
	0.168132
	0.680485
	0.251615
	0.0943857
	0.0581758
	0.140774
	0.11613
	0.0487305
	0.160538
	0.0107616
	0.0252644
	0.0676618
	0.0429259
	0.0603398
	0.040866
	0.0396821
	0.0305
	0.0519862
	0.0533703
	0.0859361
	0.115819
	0.0786839
	0.0783247
	0.0283704
	0.172781
	0.0333004
	0.219244
	0.0610228
	0.0771456
	0.0708677
	0.0490576
	0.0651282
	0.0221096
	0.00463243
	0.030499
	0.051935
	0.225316
	0.0289254
	0.0525596
	0.0210986
	0.160164
	0.153635
	0.237661
	0.295107
	0.0459001
	0.0562785
	0.00360901
	0.0590387
	0.0626312
	0.0270073
	0.149311
	0.0870224
	0.0062541
	0.216494
	0.0379603
	0.0698577
	0.10299
	0.0230679
	0.049261
	0.0165232
	0.255677
	0.0429774
	0.0376578
	0.0218186
	0.0702591
	0.0128945
	0.0371002
	0.0489162
	0.328741
	0.0159679
	0.105929
	0.0402091
	0.0527124
	0.0209683
	0.0273221
	0.024588
	0.182302
	0.304718
	0.14101
	0.0368581
	0.0857811
	0.0335349
	0.0822873
	0.0158393
	0.0386133
	0.126589
	0.0280924
	0.0512142
	0.320945
	0.0362497
	0.206785
	0.0383831
	0.0314548
	0.248984
	0.0560651
	0.113372
	0.112599
	0.0375406
	0.156921
	0.268777
	0.281545
	0.222246
	0.21113
	0.172009
	0.28291
	0.226078
n	473	55	11
Mean	0.12	0.37	0.4
Median	0.0832464	0.368068	0.40584
Q1	0.0485962	0.250357	0.28969
Q3	0.149311	0.492607	0.497686
IQR	0.100715	0.24225	0.207996

## Sheet: EDF 5e
EDF 5e
Preferred angle	norm. vector sum
64.1	0.492852
264.664	0.269907
284.279	0.464469
253.888	0.342604
95.3011	0.537409
160.745	0.641713
281.037	0.570173
68.6965	0.374698
251.351	0.494425
302.218	0.532747
251.409	0.551849
135.545	0.175051
59.3738	0.448541
266.762	0.368068
159.145	0.319743
46.6654	0.50831
166.638	0.359982
313.921	0.45539
211.991	0.374578
215.039	0.483883
307.418	0.180018
297.428	0.625128
69.6467	0.244008
41.5619	0.404263
52.3943	0.348304
287.931	0.624808
89.6207	0.594741
150.268	0.263615
196.813	0.487171
74.5443	0.601482
96.85	0.44613
62.9254	0.520259
160.403	0.0336722
212.94	0.20048
273.964	0.51757
148.13	0.0547594
177.961	0.301028
287.788	0.492363
93.491	0.335527
174.031	0.487158
246.212	0.453541
83.0091	0.29447
129.878	0.161542
84.4464	0.256707
108.126	0.232461
98.5391	0.215707
76.7364	0.277523
14.7662	0.277776
106.207	0.296042
46.5767	0.117841
80.7234	0.173752
110.905	0.226341
154.715	0.130671
352.934	0.211643
332.46	0.395911

## Sheet: EDF 5f
EDF 5f
Preferred angle	norm. vector sum
64.1	0.492852
264.664	0.269907
284.279	0.464469
253.888	0.342604
95.3011	0.537409
160.745	0.641713
281.037	0.570173
68.6965	0.374698
251.351	0.494425
302.218	0.532747
251.409	0.551849
135.545	0.175051
59.3738	0.448541
266.762	0.368068
159.145	0.319743
46.6654	0.50831
166.638	0.359982
313.921	0.45539
211.991	0.374578
215.039	0.483883
307.418	0.180018
297.428	0.625128
69.6467	0.244008
41.5619	0.404263
52.3943	0.348304
287.931	0.624808
89.6207	0.594741
150.268	0.263615
196.813	0.487171
74.5443	0.601482
96.85	0.44613
62.9254	0.520259
160.403	0.0336722
212.94	0.20048
273.964	0.51757
148.13	0.0547594
177.961	0.301028
287.788	0.492363
93.491	0.335527
174.031	0.487158
246.212	0.453541
83.0091	0.29447
129.878	0.161542
84.4464	0.256707
108.126	0.232461
98.5391	0.215707
76.7364	0.277523
14.7662	0.277776
106.207	0.296042
46.5767	0.117841
80.7234	0.173752
110.905	0.226341
154.715	0.130671
352.934	0.211643
332.46	0.395911
